# Supplementary material for: Two new species of the millipede genus Tylopus Jeekel, 1968 from Shan State, Myanmar (Diplopoda, Polydesmida, Paradoxosomatidae)
Source: Zookeys. 2021 May 28;1040:167–85. doi: 10.3897/zookeys.1040.66209 (PMC8178291; doi:10.3897/zookeys.1040.66209)
Supplement: XML Treatment for Tylopus doriae [file zookeys.1040.66209-treatment2.xml]

<!DOCTYPE tp:taxon-treatment
  PUBLIC "-//TaxonX//DTD Taxonomic Treatment Publishing DTD v0 20100105//EN" "tax-treatment-NSO.dtd">
<tp:taxon-treatment xmlns:tp="http://www.plazi.org/taxpub"><tp:treatment-meta><kwd-group><label>Taxon classification</label><kwd><named-content xmlns:xlink="http://www.w3.org/1999/xlink" content-type="kingdom">Animalia</named-content></kwd><kwd><named-content xmlns:xlink="http://www.w3.org/1999/xlink" content-type="order">Polydesmida</named-content></kwd><kwd><named-content xmlns:xlink="http://www.w3.org/1999/xlink" content-type="family">Paradoxosomatidae</named-content></kwd></kwd-group><mixed-citation publication-type="journal"><person-group><name><surname>Likhitrakarn</surname><given-names>Natdanai</given-names></name><name><surname>Golovatch</surname><given-names>Sergei I.</given-names></name><name><surname>Srisonchai</surname><given-names>Ruttapon</given-names></name><name><surname>Panha</surname><given-names>Somsak</given-names></name></person-group><article-title>Two new species of the millipede genus <italic><tp:taxon-name><tp:taxon-name-part taxon-name-part-type="genus" reg="Tylopus">Tylopus</tp:taxon-name-part></tp:taxon-name></italic> Jeekel, 1968 from Shan State, Myanmar (<tp:taxon-name><tp:taxon-name-part taxon-name-part-type="class">Diplopoda</tp:taxon-name-part></tp:taxon-name>, <tp:taxon-name><tp:taxon-name-part taxon-name-part-type="order">Polydesmida</tp:taxon-name-part></tp:taxon-name>, <tp:taxon-name><tp:taxon-name-part taxon-name-part-type="family">Paradoxosomatidae</tp:taxon-name-part></tp:taxon-name>)</article-title><source>Zookeys</source><day>28</day><month>5</month><year>2021</year><volume>1040</volume><fpage>167</fpage><lpage>185</lpage><pub-id pub-id-type="doi">10.3897/zookeys.1040.66209</pub-id></mixed-citation></tp:treatment-meta><tp:nomenclature><tp:taxon-name><object-id xmlns:xlink="http://www.w3.org/1999/xlink" content-type="arpha" xlink:type="simple">176798B6-F3E2-5413-A8CE-069CD6BC77DC</object-id>
                <tp:taxon-name-part taxon-name-part-type="genus" reg="Tylopus">Tylopus</tp:taxon-name-part>
                <tp:taxon-name-part taxon-name-part-type="species" reg="doriae">doriae</tp:taxon-name-part>
              </tp:taxon-name><tp:taxon-authority>(Pocock, 1895)</tp:taxon-authority><tp:nomenclature-citation-list><tp:nomenclature-citation><tp:taxon-name>
                    <tp:taxon-name-part taxon-name-part-type="genus" reg="Orthomorpha">Orthomorpha</tp:taxon-name-part> <tp:taxon-name-part taxon-name-part-type="species" reg="doriae">doriae</tp:taxon-name-part></tp:taxon-name><comment>Pocock, 1895: 823 (D).</comment></tp:nomenclature-citation><tp:nomenclature-citation><tp:taxon-name>
                    <tp:taxon-name-part taxon-name-part-type="genus" reg="Orthomorpha">Orthomorpha</tp:taxon-name-part> <tp:taxon-name-part taxon-name-part-type="species" reg="doriae">Doriae</tp:taxon-name-part></tp:taxon-name><comment>(sic!) – Attems, 1898: 339 (L, K).</comment></tp:nomenclature-citation><tp:nomenclature-citation><tp:taxon-name>
                    <tp:taxon-name-part taxon-name-part-type="genus" reg="Orthomorpha">Orthomorpha</tp:taxon-name-part> (<tp:taxon-name-part taxon-name-part-type="subgenus" reg="Kalorthomorpha">Kalorthomorpha</tp:taxon-name-part>) <tp:taxon-name-part taxon-name-part-type="species" reg="doriae">doriae</tp:taxon-name-part></tp:taxon-name><comment>– Attems, 1936: 204 (L).</comment></tp:nomenclature-citation><tp:nomenclature-citation><tp:taxon-name>
                    <tp:taxon-name-part taxon-name-part-type="genus" reg="Orthomorpha">Orthomorpha</tp:taxon-name-part> (<tp:taxon-name-part taxon-name-part-type="subgenus" reg="Orthomorpha">Orthomorpha</tp:taxon-name-part>) <tp:taxon-name-part taxon-name-part-type="species" reg="doriae">doriae</tp:taxon-name-part></tp:taxon-name><comment>– Attems, 1937: 80 (D, K).</comment></tp:nomenclature-citation><tp:nomenclature-citation><tp:taxon-name>
                    <tp:taxon-name-part taxon-name-part-type="genus" reg="Orthomorpha">Orthomorpha</tp:taxon-name-part> <tp:taxon-name-part taxon-name-part-type="species" reg="doriae">doriae</tp:taxon-name-part></tp:taxon-name><comment>– Weidner, 1960: 85 (L).</comment></tp:nomenclature-citation><tp:nomenclature-citation><tp:taxon-name>
                    <tp:taxon-name-part taxon-name-part-type="genus" reg="Agnesia">Agnesia</tp:taxon-name-part> <tp:taxon-name-part taxon-name-part-type="species" reg="doriae">doriae</tp:taxon-name-part></tp:taxon-name><comment>– Jeekel, 1965: 100 (D, K).</comment></tp:nomenclature-citation><tp:nomenclature-citation><tp:taxon-name>
                    <tp:taxon-name-part taxon-name-part-type="genus" reg="Tylopus">Tylopus</tp:taxon-name-part> <tp:taxon-name-part taxon-name-part-type="species" reg="doriae">doriae</tp:taxon-name-part></tp:taxon-name><comment>– Jeekel, 1968: 60 (M); <xref ref-type="bibr" rid="B14">Golovatch and Enghoff 1993</xref>: 103 (D, K); <xref ref-type="bibr" rid="B6">Enghoff 2005</xref>: 99 (R); <xref ref-type="bibr" rid="B24">Likhitrakarn et al. 2010</xref>: 25 (L, K); 2014: 65 (L, K); 2016: 35 (L, K); <xref ref-type="bibr" rid="B30">Nguyen and Sierwald 2013</xref>: 1298 (L).</comment></tp:nomenclature-citation></tp:nomenclature-citation-list></tp:nomenclature><tp:treatment-sec sec-type="Records from Myanmar" id="SECID0EMDAE"><title>Records from Myanmar.</title><p>Yado, 1000–1400 m; Bia-Po, 1000–1200 m, Meteleo, 900–1200; Puepoli, 900–1200 m (<xref ref-type="bibr" rid="B33">Pocock 1895</xref>).</p></tp:treatment-sec><tp:treatment-sec sec-type="remarks" id="SECID0EWDAE"><title>Remark.</title><p>Also found in Doi Suthep National Park (1400–1500 m), Chiang Mai Province, Thailand (<xref ref-type="bibr" rid="B6">Enghoff 2005</xref>).</p></tp:treatment-sec><ref-list><ref id="B14"><mixed-citation xmlns:xlink="http://www.w3.org/1999/xlink" xlink:type="simple"><person-group><name name-style="western"><surname>Golovatch</surname><given-names>SI</given-names></name><name name-style="western"><surname>Enghoff</surname><given-names>H</given-names></name></person-group> (<year>1993</year>) <article-title>Review of the millipede genus <italic><tp:taxon-name><tp:taxon-name-part taxon-name-part-type="genus">Tylopus</tp:taxon-name-part></tp:taxon-name></italic>, with descriptions of new species from Thailand (<tp:taxon-name><tp:taxon-name-part taxon-name-part-type="class">Diplopoda</tp:taxon-name-part></tp:taxon-name>, <tp:taxon-name><tp:taxon-name-part taxon-name-part-type="order">Polydesmida</tp:taxon-name-part></tp:taxon-name>, <tp:taxon-name><tp:taxon-name-part taxon-name-part-type="family">Paradoxosomatidae</tp:taxon-name-part></tp:taxon-name>).</article-title><source>Steenstrupia</source><volume>19</volume>(<issue>3</issue>): <fpage>85</fpage>–<lpage>125</lpage>.</mixed-citation></ref><ref id="B6"><mixed-citation xmlns:xlink="http://www.w3.org/1999/xlink" xlink:type="simple"><person-group><name name-style="western"><surname>Enghoff</surname><given-names>H</given-names></name></person-group> (<year>2005</year>) <article-title>The millipedes of Thailand (<tp:taxon-name><tp:taxon-name-part taxon-name-part-type="class">Diplopoda</tp:taxon-name-part></tp:taxon-name>).</article-title><source>Steenstrupia</source><volume>29</volume>(<issue>1</issue>): <fpage>87</fpage>–<lpage>103</lpage>.</mixed-citation></ref><ref id="B24"><mixed-citation xmlns:xlink="http://www.w3.org/1999/xlink" xlink:type="simple"><person-group><name name-style="western"><surname>Likhitrakarn</surname><given-names>N</given-names></name><name name-style="western"><surname>Golovatch</surname><given-names>SI</given-names></name><name name-style="western"><surname>Prateepasen</surname><given-names>R</given-names></name><name name-style="western"><surname>Panha</surname><given-names>S</given-names></name></person-group> (<year>2010</year>) <article-title>Review of the genus <italic><tp:taxon-name><tp:taxon-name-part taxon-name-part-type="genus">Tylopus</tp:taxon-name-part></tp:taxon-name></italic> Jeekel, 1968, with descriptions of five new species from Thailand (<tp:taxon-name><tp:taxon-name-part taxon-name-part-type="class">Diplopoda</tp:taxon-name-part></tp:taxon-name>, <tp:taxon-name><tp:taxon-name-part taxon-name-part-type="order">Polydesmida</tp:taxon-name-part></tp:taxon-name>, <tp:taxon-name><tp:taxon-name-part taxon-name-part-type="family">Paradoxosomatidae</tp:taxon-name-part></tp:taxon-name>).</article-title><source>ZooKeys</source><volume>72</volume>: <fpage>23</fpage>–<lpage>68</lpage>. <ext-link xlink:type="simple" ext-link-type="doi" xlink:href="10.3897/zookeys.72.744">https://doi.org/10.3897/zookeys.72.744</ext-link></mixed-citation></ref><ref id="B30"><mixed-citation xmlns:xlink="http://www.w3.org/1999/xlink" xlink:type="simple"><person-group><name name-style="western"><surname>Nguyen</surname><given-names>AD</given-names></name><name name-style="western"><surname>Sierwald</surname><given-names>P</given-names></name></person-group> (<year>2013</year>) <article-title>A worldwide catalog of the family <tp:taxon-name><tp:taxon-name-part taxon-name-part-type="family">Paradoxosomatidae</tp:taxon-name-part></tp:taxon-name> Daday, 1889 (<tp:taxon-name><tp:taxon-name-part taxon-name-part-type="class">Diplopoda</tp:taxon-name-part></tp:taxon-name>: <tp:taxon-name><tp:taxon-name-part taxon-name-part-type="order">Polydesmida</tp:taxon-name-part></tp:taxon-name>).</article-title><source>Check List</source><volume>9</volume>(<issue>6</issue>): <fpage>1132</fpage>–<lpage>1353</lpage>. <ext-link xlink:type="simple" ext-link-type="doi" xlink:href="10.15560/9.6.1132">https://doi.org/10.15560/9.6.1132</ext-link></mixed-citation></ref><ref id="B33"><mixed-citation xmlns:xlink="http://www.w3.org/1999/xlink" xlink:type="simple"><person-group><name name-style="western"><surname>Pocock</surname><given-names>RI</given-names></name></person-group> (<year>1895</year>) Report upon the <tp:taxon-name><tp:taxon-name-part taxon-name-part-type="class">Chilopoda</tp:taxon-name-part></tp:taxon-name> and <tp:taxon-name><tp:taxon-name-part taxon-name-part-type="class">Diplopoda</tp:taxon-name-part></tp:taxon-name> obtained by Bassett-Smith PW, Esq., Surgeon RN, Walker JJ, Esq RN, during the cruise in the Chinese Seas of HMS ‘Penguin’, Commander W. U. Moore commanding. Annals and Magazine of Natural History, ser. 6, 15: 346–368. <ext-link xlink:type="simple" ext-link-type="doi" xlink:href="10.1080/00222939508677895">https://doi.org/10.1080/00222939508677895</ext-link></mixed-citation></ref></ref-list></tp:taxon-treatment>
