# Supplementary material for: Two new species of the millipede genus Tylopus Jeekel, 1968 from Shan State, Myanmar (Diplopoda, Polydesmida, Paradoxosomatidae)
Source: Zookeys. 2021 May 28;1040:167–85. doi: 10.3897/zookeys.1040.66209 (PMC8178291; doi:10.3897/zookeys.1040.66209)
Supplement: XML Treatment for Tylopus punctus [file zookeys.1040.66209-treatment3.xml]

<!DOCTYPE tp:taxon-treatment
  PUBLIC "-//TaxonX//DTD Taxonomic Treatment Publishing DTD v0 20100105//EN" "tax-treatment-NSO.dtd">
<tp:taxon-treatment xmlns:tp="http://www.plazi.org/taxpub"><tp:treatment-meta><kwd-group><label>Taxon classification</label><kwd><named-content xmlns:xlink="http://www.w3.org/1999/xlink" content-type="kingdom">Animalia</named-content></kwd><kwd><named-content xmlns:xlink="http://www.w3.org/1999/xlink" content-type="order">Polydesmida</named-content></kwd><kwd><named-content xmlns:xlink="http://www.w3.org/1999/xlink" content-type="family">Paradoxosomatidae</named-content></kwd></kwd-group><mixed-citation publication-type="journal"><person-group><name><surname>Likhitrakarn</surname><given-names>Natdanai</given-names></name><name><surname>Golovatch</surname><given-names>Sergei I.</given-names></name><name><surname>Srisonchai</surname><given-names>Ruttapon</given-names></name><name><surname>Panha</surname><given-names>Somsak</given-names></name></person-group><article-title>Two new species of the millipede genus <italic><tp:taxon-name><tp:taxon-name-part taxon-name-part-type="genus" reg="Tylopus">Tylopus</tp:taxon-name-part></tp:taxon-name></italic> Jeekel, 1968 from Shan State, Myanmar (<tp:taxon-name><tp:taxon-name-part taxon-name-part-type="class">Diplopoda</tp:taxon-name-part></tp:taxon-name>, <tp:taxon-name><tp:taxon-name-part taxon-name-part-type="order">Polydesmida</tp:taxon-name-part></tp:taxon-name>, <tp:taxon-name><tp:taxon-name-part taxon-name-part-type="family">Paradoxosomatidae</tp:taxon-name-part></tp:taxon-name>)</article-title><source>Zookeys</source><day>28</day><month>5</month><year>2021</year><volume>1040</volume><fpage>167</fpage><lpage>185</lpage><pub-id pub-id-type="doi">10.3897/zookeys.1040.66209</pub-id></mixed-citation></tp:treatment-meta><tp:nomenclature><tp:taxon-name><object-id xmlns:xlink="http://www.w3.org/1999/xlink" content-type="arpha" xlink:type="simple">F1039630-1812-5313-ABB0-20FFEF1C86AB</object-id>
                <tp:taxon-name-part taxon-name-part-type="genus" reg="Tylopus">Tylopus</tp:taxon-name-part>
                <tp:taxon-name-part taxon-name-part-type="species" reg="punctus">punctus</tp:taxon-name-part>
              </tp:taxon-name><tp:taxon-authority>Likhitrakarn, Golovatch &amp; Panha, 2016</tp:taxon-authority><tp:nomenclature-citation-list><tp:nomenclature-citation><tp:taxon-name>
                    <tp:taxon-name-part taxon-name-part-type="genus" reg="Tylopus">Tylopus</tp:taxon-name-part> <tp:taxon-name-part taxon-name-part-type="species" reg="punctus">punctus</tp:taxon-name-part></tp:taxon-name><comment>Likhitrakarn, Golovatch &amp; Panha, 2016: 29 (D).</comment></tp:nomenclature-citation></tp:nomenclature-citation-list></tp:nomenclature><tp:treatment-sec sec-type="Record from Myanmar" id="SECID0EQFAE"><title>Record from Myanmar.</title><p>Mintaingbin Forest Camp, ca 35 km north of Aungban, Chan State, <named-content xmlns:xlink="http://www.w3.org/1999/xlink" content-type="dwc:verbatimCoordinates" xlink:type="simple"><named-content content-type="geo-json" specific-use="{&#34;type&#34;:&#34;Point&#34;,&#34;coordinates&#34;:[96.566667,20.922222]}" id="NCID0EZFAE" xlink:type="simple">20°55'20"N, 96°33'60"E</named-content></named-content>, ca 1300 m a.s.l. (<xref ref-type="bibr" rid="B23">Likhitrakarn et al. 2016</xref>).</p></tp:treatment-sec><ref-list><ref id="B23"><mixed-citation xmlns:xlink="http://www.w3.org/1999/xlink" xlink:type="simple"><person-group><name name-style="western"><surname>Likhitrakarn</surname><given-names>N</given-names></name><name name-style="western"><surname>Golovatch</surname><given-names>SI</given-names></name><name name-style="western"><surname>Panha</surname><given-names>S</given-names></name></person-group> (<year>2016</year>) <article-title>The millipede genus <italic><tp:taxon-name><tp:taxon-name-part taxon-name-part-type="genus">Tylopus</tp:taxon-name-part></tp:taxon-name></italic> Jeekel, 1968 (<tp:taxon-name><tp:taxon-name-part taxon-name-part-type="class">Diplopoda</tp:taxon-name-part></tp:taxon-name>, <tp:taxon-name><tp:taxon-name-part taxon-name-part-type="order">Polydesmida</tp:taxon-name-part></tp:taxon-name>, <tp:taxon-name><tp:taxon-name-part taxon-name-part-type="family">Paradoxosomatidae</tp:taxon-name-part></tp:taxon-name>), with a key and descriptions of eight new species from Indochina.</article-title><source>European Journal of Taxonomy</source><volume>195</volume>: <fpage>1</fpage>–<lpage>47</lpage>. <ext-link xlink:type="simple" ext-link-type="doi" xlink:href="10.5852/ejt.2016.195">https://doi.org/10.5852/ejt.2016.195</ext-link></mixed-citation></ref></ref-list></tp:taxon-treatment>
