# Supplementary material for: Two new species of the millipede genus Tylopus Jeekel, 1968 from Shan State, Myanmar (Diplopoda, Polydesmida, Paradoxosomatidae)
Source: Zookeys. 2021 May 28;1040:167–85. doi: 10.3897/zookeys.1040.66209 (PMC8178291; doi:10.3897/zookeys.1040.66209)
Supplement: XML Treatment for Tylopus monticola [file zookeys.1040.66209-treatment5.xml]

<!DOCTYPE tp:taxon-treatment
  PUBLIC "-//TaxonX//DTD Taxonomic Treatment Publishing DTD v0 20100105//EN" "tax-treatment-NSO.dtd">
<tp:taxon-treatment xmlns:tp="http://www.plazi.org/taxpub"><tp:treatment-meta><kwd-group><label>Taxon classification</label><kwd><named-content xmlns:xlink="http://www.w3.org/1999/xlink" content-type="kingdom">Animalia</named-content></kwd><kwd><named-content xmlns:xlink="http://www.w3.org/1999/xlink" content-type="order">Polydesmida</named-content></kwd><kwd><named-content xmlns:xlink="http://www.w3.org/1999/xlink" content-type="family">Paradoxosomatidae</named-content></kwd></kwd-group><mixed-citation publication-type="journal"><person-group><name><surname>Likhitrakarn</surname><given-names>Natdanai</given-names></name><name><surname>Golovatch</surname><given-names>Sergei I.</given-names></name><name><surname>Srisonchai</surname><given-names>Ruttapon</given-names></name><name><surname>Panha</surname><given-names>Somsak</given-names></name></person-group><article-title>Two new species of the millipede genus <italic><tp:taxon-name><tp:taxon-name-part taxon-name-part-type="genus" reg="Tylopus">Tylopus</tp:taxon-name-part></tp:taxon-name></italic> Jeekel, 1968 from Shan State, Myanmar (<tp:taxon-name><tp:taxon-name-part taxon-name-part-type="class">Diplopoda</tp:taxon-name-part></tp:taxon-name>, <tp:taxon-name><tp:taxon-name-part taxon-name-part-type="order">Polydesmida</tp:taxon-name-part></tp:taxon-name>, <tp:taxon-name><tp:taxon-name-part taxon-name-part-type="family">Paradoxosomatidae</tp:taxon-name-part></tp:taxon-name>)</article-title><source>Zookeys</source><day>28</day><month>5</month><year>2021</year><volume>1040</volume><fpage>167</fpage><lpage>185</lpage><pub-id pub-id-type="doi">10.3897/zookeys.1040.66209</pub-id></mixed-citation></tp:treatment-meta><tp:nomenclature><tp:taxon-name><object-id xmlns:xlink="http://www.w3.org/1999/xlink" content-type="arpha" xlink:type="simple">21DBC0B8-DDB2-50D3-AC18-055CCDC0A131</object-id>
                <tp:taxon-name-part taxon-name-part-type="genus" reg="Tylopus">Tylopus</tp:taxon-name-part>
                <tp:taxon-name-part taxon-name-part-type="species" reg="monticola">monticola</tp:taxon-name-part>
                <object-id xmlns:xlink="http://www.w3.org/1999/xlink" content-type="zoobank" xlink:type="simple">http://zoobank.org/FD497FBD-67B7-4171-9905-ED6D2011DF51</object-id>
              </tp:taxon-name><tp:taxon-status xmlns:xlink="http://www.w3.org/1999/xlink" xlink:type="simple">sp. nov.</tp:taxon-status><xref ref-type="fig" rid="F1">Figs 1A</xref><xref ref-type="fig" rid="F2">, 2</xref><xref ref-type="fig" rid="F3">, 3</xref><xref ref-type="fig" rid="F4">, 4</xref></tp:nomenclature><tp:treatment-sec sec-type="material" id="SECID0EJLAE"><title>Material examined.</title><p><bold><italic>Holotype</italic>:</bold> Myanmar – <bold>Shan State</bold> • ♂; Taunggyi District, near Montawa Cave; elev. 1204 m; <named-content xmlns:xlink="http://www.w3.org/1999/xlink" content-type="dwc:verbatimCoordinates" xlink:type="simple"><named-content content-type="geo-json" specific-use="{&#34;type&#34;:&#34;Point&#34;,&#34;coordinates&#34;:[97.017611,20.754417]}" id="NCID0EZLAE" xlink:type="simple">20°45'15.9"N, 97°01'03.4"E</named-content></named-content>; 21 Sep. 2016; J. Sutcharit, R. Srisonchai leg.; <abbrev xmlns:xlink="http://www.w3.org/1999/xlink" content-type="institution" xlink:title="Museum of Zoology, Chulalongkorn University" id="ABBRID0E5LAE" xlink:type="simple">CUMZ</abbrev>. <bold><italic>Paratypes</italic></bold>: Myanmar – <bold>Shan State</bold> • 3 ♀♀; same collection data as holotype; <abbrev xmlns:xlink="http://www.w3.org/1999/xlink" content-type="institution" xlink:title="Museum of Zoology, Chulalongkorn University" id="ABBRID0EIMAE" xlink:type="simple">CUMZ</abbrev> • 1 ♀; same collection data as holotype; <abbrev xmlns:xlink="http://www.w3.org/1999/xlink" content-type="institution" xlink:title="Zoological Museum, State University of Moscow" id="ABBRID0ENMAE" xlink:type="simple">ZMUM</abbrev> • 3 ♀♀; near Aye Say Tee Cave; elev. 1583 m; <named-content xmlns:xlink="http://www.w3.org/1999/xlink" content-type="dwc:verbatimCoordinates" xlink:type="simple"><named-content content-type="geo-json" specific-use="{&#34;type&#34;:&#34;Point&#34;,&#34;coordinates&#34;:[97.050444,20.791528]}" id="NCID0EVMAE" xlink:type="simple">20°47'29.5"N, 97°03'01.6"E</named-content></named-content>; 21 Sep. 2016; J. Sutcharit, R. Srisonchai leg.; <abbrev xmlns:xlink="http://www.w3.org/1999/xlink" content-type="institution" xlink:title="Museum of Zoology, Chulalongkorn University" id="ABBRID0E1MAE" xlink:type="simple">CUMZ</abbrev> • 1 ♂; Parpant area, outside the cave; elev. 1159 m; <named-content xmlns:xlink="http://www.w3.org/1999/xlink" content-type="dwc:verbatimCoordinates" xlink:type="simple"><named-content content-type="geo-json" specific-use="{&#34;type&#34;:&#34;Point&#34;,&#34;coordinates&#34;:[97.239972,20.251028]}" id="NCID0ECNAE" xlink:type="simple">20°15'03.7"N, 97°14'23.9"E</named-content></named-content>; 23 Sep. 2016; J. Sutcharit, R. Srisonchai leg.; <abbrev xmlns:xlink="http://www.w3.org/1999/xlink" content-type="institution" xlink:title="Museum of Zoology, Chulalongkorn University" id="ABBRID0EHNAE" xlink:type="simple">CUMZ</abbrev> • 1 ♂; same collection data as previous; <abbrev xmlns:xlink="http://www.w3.org/1999/xlink" content-type="institution" xlink:title="Zoological Museum, State University of Moscow" id="ABBRID0EMNAE" xlink:type="simple">ZMUM</abbrev>.</p></tp:treatment-sec><tp:treatment-sec sec-type="diagnosis" id="SECID0ERNAE"><title>Diagnosis.</title><p>Using the latest key to <italic><tp:taxon-name><tp:taxon-name-part taxon-name-part-type="genus" reg="Tylopus">Tylopus</tp:taxon-name-part></tp:taxon-name></italic> species (<xref ref-type="bibr" rid="B23">Likhitrakarn et al. 2016</xref>), as well as the information concerning all 12 congeners described since (<xref ref-type="bibr" rid="B16">Golovatch et al. 2016</xref>; <xref ref-type="bibr" rid="B10">Golovatch 2018</xref>, <xref ref-type="bibr" rid="B11">2019</xref>, <xref ref-type="bibr" rid="B12">2020</xref>; <xref ref-type="bibr" rid="B15">Golovatch and Semenyuk 2018</xref>), <italic><tp:taxon-name><tp:taxon-name-part taxon-name-part-type="genus" reg="Tylopus">T.</tp:taxon-name-part> <tp:taxon-name-part taxon-name-part-type="species" reg="monticola">monticola</tp:taxon-name-part></tp:taxon-name></italic> sp. nov. keys out to <italic><tp:taxon-name><tp:taxon-name-part taxon-name-part-type="genus" reg="Tylopus">T.</tp:taxon-name-part> <tp:taxon-name-part taxon-name-part-type="species" reg="rugosus">rugosus</tp:taxon-name-part></tp:taxon-name></italic> Golovatch &amp; Enghoff, 1993 on account of the particularly strong similarities in the gonopodal structure (Fig. <xref ref-type="fig" rid="F8">8</xref>). Thus, even though they both share most of the somatic and gonopodal features, the new species differs in the large and long process <bold>z</bold> with a serrate edge along the dorsal margin, which protrudes beyond the apicolateral lobe (<bold>l</bold>) (Figs <xref ref-type="fig" rid="F3">3B–D</xref>, <xref ref-type="fig" rid="F4">4A, B</xref>) (vs. smaller and not protruding beyond <bold>l</bold>) (Fig. <xref ref-type="fig" rid="F8">8B, C</xref>), all ♂ legs with the prefemora swollen laterally except for leg 1 (vs. except for legs 1 and 2), coupled with the pleurosternal carinae complete crests with an evident, sharp, caudal denticle produced past the rear tergal margin on segments 4–7, gradually decreasing in size until segments 15(16) (♂) or 13(12) (♀) (Fig. <xref ref-type="fig" rid="F2">2B, D, E</xref>) (vs. same, but gradually decreasing in size until segment 18).</p></tp:treatment-sec><tp:treatment-sec sec-type="description" id="SECID0EGQAE"><title>Description.</title><p>Length of holotype ca 30 mm; adult paratypes 29–31 (♂) or 32–35 mm (♀), width of midbody pro- and metazonae of holotype, 2.4 and 3.6 mm; adult paratypes 2.4–2.5 and 3.4–3.7 mm (♂) or 2.9–3.5 and 3.7–4.5 mm (♀), respectively.</p><p>Colouration of live animals dark brown (Fig. <xref ref-type="fig" rid="F1">1A</xref>); calluses of paraterga, venter and legs lighter brown; colouration of alcohol material after two years of preservation faded to dark brown; head, antennae and tip of epiproct light brown, calluses of paraterga yellowish brown to pallid, venter and legs light brown to light yellowish (Fig. <xref ref-type="fig" rid="F2">2</xref>).</p><fig id="F1" position="float" orientation="portrait"><object-id xmlns:xlink="http://www.w3.org/1999/xlink" content-type="doi" xlink:type="simple">10.3897/zookeys.1040.66209.figure1</object-id><object-id xmlns:xlink="http://www.w3.org/1999/xlink" content-type="arpha" xlink:type="simple">C2D99405-9B38-54DF-B4BD-493DB22D7876</object-id><label>Figure 1.</label><caption><p>Habitus, live colouration <bold>A</bold><italic><tp:taxon-name><tp:taxon-name-part taxon-name-part-type="genus" reg="Tylopus">Tylopus</tp:taxon-name-part> <tp:taxon-name-part taxon-name-part-type="species" reg="monticola">monticola</tp:taxon-name-part></tp:taxon-name></italic> sp. nov., ♂ paratype (<abbrev xmlns:xlink="http://www.w3.org/1999/xlink" content-type="institution" xlink:title="Museum of Zoology, Chulalongkorn University" id="ABBRID0EKRAE" xlink:type="simple">CUMZ</abbrev>) <bold>B</bold><italic><tp:taxon-name><tp:taxon-name-part taxon-name-part-type="genus" reg="Tylopus">Tylopus</tp:taxon-name-part> <tp:taxon-name-part taxon-name-part-type="species" reg="sutchariti">sutchariti</tp:taxon-name-part></tp:taxon-name></italic> sp. nov., ♂ holotype (<abbrev xmlns:xlink="http://www.w3.org/1999/xlink" content-type="institution" xlink:title="Museum of Zoology, Chulalongkorn University" id="ABBRID0E3RAE" xlink:type="simple">CUMZ</abbrev>). Scale bars: 1 cm.</p></caption><graphic xmlns:xlink="http://www.w3.org/1999/xlink" xlink:href="zookeys-1040-167-g001.jpg" position="float" orientation="portrait" xlink:type="simple" id="oo_549194.jpg"><uri content-type="original_file" xlink:type="simple">https://binary.pensoft.net/fig/549194</uri></graphic></fig><p>Clypeolabral region and vertex sparsely setose, epicranial suture distinct. Antennae short (Figs <xref ref-type="fig" rid="F1">1A</xref>, <xref ref-type="fig" rid="F2">2A, B</xref>), reaching body segment 3 (♂) or 2 (♀) when stretched dorsally. In width, head &lt; segment 3 &lt; 4 &lt; 5 &lt; 6 &lt; collum &lt; segment 2 &lt; 7–16 (♂, ♀); thereafter body gently and gradually tapering. Collum with three transverse rows of strong setae: 3+3 anterior, 2+2 intermediate, and 3+3 posterior; a small lateral incision near midway; caudal corner of paraterga rounded, slightly declined ventrad, not produced past rear tergal margin (Fig. <xref ref-type="fig" rid="F2">2A, B</xref>).</p><fig id="F2" position="float" orientation="portrait"><object-id xmlns:xlink="http://www.w3.org/1999/xlink" content-type="doi" xlink:type="simple">10.3897/zookeys.1040.66209.figure2</object-id><object-id xmlns:xlink="http://www.w3.org/1999/xlink" content-type="arpha" xlink:type="simple">DC557E76-4BED-5075-9C27-66CC172608B2</object-id><label>Figure 2.</label><caption><p><italic><tp:taxon-name><tp:taxon-name-part taxon-name-part-type="genus" reg="Tylopus">Tylopus</tp:taxon-name-part> <tp:taxon-name-part taxon-name-part-type="species" reg="monticola">monticola</tp:taxon-name-part></tp:taxon-name></italic> sp. nov., ♂ holotype (<abbrev xmlns:xlink="http://www.w3.org/1999/xlink" content-type="institution" xlink:title="Museum of Zoology, Chulalongkorn University" id="ABBRID0EHTAE" xlink:type="simple">CUMZ</abbrev>) <bold>A, B</bold> anterior part of body, dorsal and lateral views, respectively <bold>C, D</bold> segments 10 and 11, dorsal and lateral views, respectively <bold>E–G</bold> posterior part of body, lateral, subdorsal and subventral views, respectively <bold>H, I</bold> sternal cones between coxae 4, subcaudal and sublateral views, respectively.</p></caption><graphic xmlns:xlink="http://www.w3.org/1999/xlink" xlink:href="zookeys-1040-167-g002.jpg" position="float" orientation="portrait" xlink:type="simple" id="oo_549195.jpg"><uri content-type="original_file" xlink:type="simple">https://binary.pensoft.net/fig/549195</uri></graphic></fig><p>Tegument rather smooth and shining, prozonae very finely shagreened, metaterga mainly smooth, but often rugulose; surface below paraterga finely microgranulate (Fig. <xref ref-type="fig" rid="F2">2A–F</xref>). Postcollum metaterga with two transverse rows of rather long setae: 2+2 in anterior and 3+3 in posterior row, the latter often abraded, but then readily traceable as insertion points. Tergal setae long, strong, slender, about 1/3 metatergal length. Axial line visible both on pro- and metazonae.</p><p>Paraterga strongly developed (Fig. <xref ref-type="fig" rid="F2">2A–F</xref>), especially well so in ♂, subhorizontal, slightly upturned posteriorly, always lying high, at upper 1/3 of midbody height, but remaining below dorsum; anterior edge well-developed, mostly regularly rounded and narrowly bordered, fused to callus; caudal corner narrowly rounded, extending increasingly past rear tergal margin, especially strongly so on segments 15–19; in segments 16–19, tips strongly curved mesad, posterior edge slightly oblique (Fig. <xref ref-type="fig" rid="F2">2A, C, F</xref>); paraterga very thin blunt blades in lateral view, a little thicker only on pore-bearing segments (Fig. <xref ref-type="fig" rid="F2">2D</xref>). Calluses on paraterga delimited by a sulcus only dorsally. Paraterga 2 broad, lateral edge with three evident incisions: one in anterior 1/3, one at midway, and one at posterior 1/3; anterior incision particularly evident. Paraterga 3 and 4 with two small incisions at lateral edge (Fig. <xref ref-type="fig" rid="F2">2A</xref>), one in anterior 1/3, the other at posterior 1/3; anterior incision also particularly evident. Lateral edge of paraterga of following segments with two small incisions, one in anterior 1/3, the other at midway, caudal incision being smaller in pore-bearing segments (Fig. <xref ref-type="fig" rid="F2">2C</xref>). Ozopores evident, lateral, lying in an ovoid groove at about 1/3 metatergal length in front of posterior edge of metaterga (Fig. <xref ref-type="fig" rid="F2">2D</xref>). Transverse sulcus usually distinct (Fig. <xref ref-type="fig" rid="F2">2A, C, F</xref>), slightly incomplete on segment 18, complete and clearly visible on metaterga 5–17, deep, reaching the bases of paraterga, arcuate, faintly beaded at bottom. Stricture between pro- and metazonae narrow, shallow, beaded at bottom down to base of paraterga (Fig. <xref ref-type="fig" rid="F2">2A, C, F</xref>). Pleurosternal carinae complete crests on segment 2–3(4) (Fig. <xref ref-type="fig" rid="F2">2B</xref>), with an evident and sharp denticle caudally on segments 4(5)–7 (♂, ♀), thereafter increasingly well reduced and remaining only a small sharp caudal tooth until segment 15(16) (♂) or 13(12) (♀), thereafter missing (Fig. <xref ref-type="fig" rid="F2">2B, D, E</xref>). Epiproct (Fig. <xref ref-type="fig" rid="F2">2E–G</xref>) conical, flattened dorsoventrally, subtruncate, with two evident apical papillae directed caudally, both pointed at tip; pre-apical papillae evident, lying close to tip. Hypoproct subtrapeziform (Fig. <xref ref-type="fig" rid="F2">2G</xref>), small setiferous knobs at caudal edge well-separated and evident.</p><p>Sterna densely setose, without modifications (Fig. <xref ref-type="fig" rid="F2">2G</xref>); cross-impressions shallow; a deeply notched sternal lobe between ♂ coxae 4 (Fig. <xref ref-type="fig" rid="F2">2H, I</xref>). Legs long and slender, midbody ones ca 1.4–1.5 (♂) or 0.9–1.0 (♀) as long as body height; all ♂ legs except leg 1 with prefemora swollen laterally; femora and tibiae with particularly dense setae and ventral microgranulations; legs on segments 7–18 with an evident adenostyle (tubercle) medially on each postfemur and tibia (Fig. <xref ref-type="fig" rid="F4">4C</xref>); tarsal brushes absent.</p><p>Gonopods (Figs <xref ref-type="fig" rid="F3">3</xref>, <xref ref-type="fig" rid="F4">4A, B</xref>) simple; coxite slightly curved caudad, sparsely setose distoventrally. Prefemorite densely setose, about 1/3 as long as femorite + “postfemoral” part. Femorite rather stout, expanded distad, suberect, showing a distinct mesal groove/hollow (<bold>g</bold>); apicolateral lobe (<bold>l</bold>) simple; process <bold>z</bold> large and long, serrate along dorsal margin and protruding beyond apicolateral lobe (<bold>l</bold>); process <bold>h</bold> short and stout, suberect, with a narrowly rounded tip; solenophore long and slender, typically coiled, tip subtruncate.</p><fig id="F3" position="float" orientation="portrait"><object-id xmlns:xlink="http://www.w3.org/1999/xlink" content-type="doi" xlink:type="simple">10.3897/zookeys.1040.66209.figure3</object-id><object-id xmlns:xlink="http://www.w3.org/1999/xlink" content-type="arpha" xlink:type="simple">2B8792C9-D41C-50EA-9334-9833CFA7390F</object-id><label>Figure 3.</label><caption><p><italic><tp:taxon-name><tp:taxon-name-part taxon-name-part-type="genus" reg="Tylopus">Tylopus</tp:taxon-name-part> <tp:taxon-name-part taxon-name-part-type="species" reg="monticola">monticola</tp:taxon-name-part></tp:taxon-name></italic> sp. nov., ♂ holotype (<abbrev xmlns:xlink="http://www.w3.org/1999/xlink" content-type="institution" xlink:title="Museum of Zoology, Chulalongkorn University" id="ABBRID0EGXAE" xlink:type="simple">CUMZ</abbrev>), left gonopod <bold>A, B</bold> mesal and lateral views, respectively <bold>C–F</bold> distal part, submesal, lateral, suboral and subcaudal views, respectively. Scale bars: 0.2 mm.</p></caption><graphic xmlns:xlink="http://www.w3.org/1999/xlink" xlink:href="zookeys-1040-167-g003.jpg" position="float" orientation="portrait" xlink:type="simple" id="oo_549196.jpg"><uri content-type="original_file" xlink:type="simple">https://binary.pensoft.net/fig/549196</uri></graphic></fig></tp:treatment-sec><tp:treatment-sec sec-type="Name" id="SECID0EUXAE"><title>Name.</title><p>To emphasize the habitats where this new species was discovered; “<italic><tp:taxon-name><tp:taxon-name-part taxon-name-part-type="genus" reg="Tylopus"/><tp:taxon-name-part taxon-name-part-type="species" reg="monticola">monticola</tp:taxon-name-part></tp:taxon-name></italic>” meaning a mountain-dweller or a highlander; noun in apposition.</p><fig id="F4" position="float" orientation="portrait"><object-id xmlns:xlink="http://www.w3.org/1999/xlink" content-type="doi" xlink:type="simple">10.3897/zookeys.1040.66209.figure4</object-id><object-id xmlns:xlink="http://www.w3.org/1999/xlink" content-type="arpha" xlink:type="simple">39853810-752D-5F6B-91AF-9B04432D195C</object-id><label>Figure 4.</label><caption><p><italic><tp:taxon-name><tp:taxon-name-part taxon-name-part-type="genus" reg="Tylopus">Tylopus</tp:taxon-name-part> <tp:taxon-name-part taxon-name-part-type="species" reg="monticola">monticola</tp:taxon-name-part></tp:taxon-name></italic> sp. nov., ♂ holotype (<abbrev xmlns:xlink="http://www.w3.org/1999/xlink" content-type="institution" xlink:title="Museum of Zoology, Chulalongkorn University" id="ABBRID0EXYAE" xlink:type="simple">CUMZ</abbrev>) <bold>A, B</bold> left gonopod, mesal and lateral views, respectively <bold>C</bold> leg of segment 10. Abbreviations: <bold>g</bold> mesal groove/hollow of femorite, <bold>h</bold> short and stout process of femorite, <bold>l</bold> apicolateral lobe of femorite, <bold>z</bold> serrate process of femorite. Scale bars: 0.5 mm.</p></caption><graphic xmlns:xlink="http://www.w3.org/1999/xlink" xlink:href="zookeys-1040-167-g004.jpg" position="float" orientation="portrait" xlink:type="simple" id="oo_549197.jpg"><uri content-type="original_file" xlink:type="simple">https://binary.pensoft.net/fig/549197</uri></graphic></fig></tp:treatment-sec><tp:treatment-sec sec-type="remarks" id="SECID0ENZAE"><title>Remark.</title><p>The species was found quite far away (about 120 air-km) from the type locality of the most similar species, <italic><tp:taxon-name><tp:taxon-name-part taxon-name-part-type="genus" reg="Tylopus">T.</tp:taxon-name-part> <tp:taxon-name-part taxon-name-part-type="species" reg="rugosus">rugosus</tp:taxon-name-part></tp:taxon-name></italic> Golovatch &amp; Enghoff, 1993 (Fig. <xref ref-type="fig" rid="F9">9</xref>). Both new species described here have been found to occur syntopically.</p></tp:treatment-sec><tp:treatment-sec><!--Section generated to contain objects referenced in tp:taxon-treatment.--><fig id="F8" position="float" orientation="portrait"><object-id xmlns:xlink="http://www.w3.org/1999/xlink" content-type="doi" xlink:type="simple">10.3897/zookeys.1040.66209.figure8</object-id><object-id xmlns:xlink="http://www.w3.org/1999/xlink" content-type="arpha" xlink:type="simple">7B927482-D4A7-5654-930C-B2E0EC74CB74</object-id><label>Figure 8.</label><caption><p>Gonopod structure of <italic><tp:taxon-name><tp:taxon-name-part taxon-name-part-type="genus" reg="Tylopus">Tylopus</tp:taxon-name-part> <tp:taxon-name-part taxon-name-part-type="species" reg="rugosus">rugosus</tp:taxon-name-part></tp:taxon-name></italic> Golovatch &amp; Enghoff, 1993, ♂ holotype, left gonopod <bold>A–C</bold> mesal, lateral and dorsal views, respectively. Abbreviations: <bold>h</bold> strong hook-shaped process of femorite, <bold>l</bold> apicolateral lobe of femorite, <bold>z</bold> serrate process of femorite. Scale bar: 0.5 mm (after <xref ref-type="bibr" rid="B14">Golovatch and Enghoff 1993</xref>).</p></caption><graphic xmlns:xlink="http://www.w3.org/1999/xlink" xlink:href="zookeys-1040-167-g008.jpg" position="float" orientation="portrait" xlink:type="simple" id="oo_549201.jpg"><uri content-type="original_file" xlink:type="simple">https://binary.pensoft.net/fig/549201</uri></graphic></fig><fig id="F9" position="float" orientation="portrait"><object-id xmlns:xlink="http://www.w3.org/1999/xlink" content-type="doi" xlink:type="simple">10.3897/zookeys.1040.66209.figure9</object-id><object-id xmlns:xlink="http://www.w3.org/1999/xlink" content-type="arpha" xlink:type="simple">630AAADC-0594-59A3-9283-97E818DBA403</object-id><label>Figure 9.</label><caption><p>Distributions of <italic><tp:taxon-name><tp:taxon-name-part taxon-name-part-type="genus" reg="Tylopus">Tylopus</tp:taxon-name-part></tp:taxon-name></italic> species recorded from Myanmar. Pink circle: <italic><tp:taxon-name><tp:taxon-name-part taxon-name-part-type="genus" reg="Tylopus">T.</tp:taxon-name-part> <tp:taxon-name-part taxon-name-part-type="species" reg="brehieri">brehieri</tp:taxon-name-part></tp:taxon-name></italic> Golovatch, VandenSpiegel &amp; Semenyuk, 2016; Red Asterisk: <italic><tp:taxon-name><tp:taxon-name-part taxon-name-part-type="genus" reg="Tylopus">T.</tp:taxon-name-part> <tp:taxon-name-part taxon-name-part-type="species" reg="punctus">punctus</tp:taxon-name-part></tp:taxon-name></italic> Likhitrakarn, Golovatch &amp; Panha, 2016; Yellow inverted triangle: <italic><tp:taxon-name><tp:taxon-name-part taxon-name-part-type="genus" reg="Tylopus">T.</tp:taxon-name-part> <tp:taxon-name-part taxon-name-part-type="species" reg="monticola">monticola</tp:taxon-name-part></tp:taxon-name></italic> sp. nov.; Blue square: <italic><tp:taxon-name><tp:taxon-name-part taxon-name-part-type="genus" reg="Tylopus">T.</tp:taxon-name-part> <tp:taxon-name-part taxon-name-part-type="species" reg="sutchariti">sutchariti</tp:taxon-name-part></tp:taxon-name></italic> sp. nov. and <italic><tp:taxon-name><tp:taxon-name-part taxon-name-part-type="genus" reg="Tylopus">T.</tp:taxon-name-part> <tp:taxon-name-part taxon-name-part-type="species" reg="monticola">monticola</tp:taxon-name-part></tp:taxon-name></italic> sp. nov.; Orange diamond: <italic><tp:taxon-name><tp:taxon-name-part taxon-name-part-type="genus" reg="Tylopus">T.</tp:taxon-name-part> <tp:taxon-name-part taxon-name-part-type="species" reg="silvestris">silvestris</tp:taxon-name-part></tp:taxon-name></italic> (Pocock, 1895); Green triangle: <italic><tp:taxon-name><tp:taxon-name-part taxon-name-part-type="genus" reg="Tylopus">T.</tp:taxon-name-part> <tp:taxon-name-part taxon-name-part-type="species" reg="doriae">doriae</tp:taxon-name-part></tp:taxon-name></italic> (Pocock, 1895).</p></caption><graphic xmlns:xlink="http://www.w3.org/1999/xlink" xlink:href="zookeys-1040-167-g009.jpg" position="float" orientation="portrait" xlink:type="simple" id="oo_549202.jpg"><uri content-type="original_file" xlink:type="simple">https://binary.pensoft.net/fig/549202</uri></graphic></fig></tp:treatment-sec><ref-list><ref id="B23"><mixed-citation xmlns:xlink="http://www.w3.org/1999/xlink" xlink:type="simple"><person-group><name name-style="western"><surname>Likhitrakarn</surname><given-names>N</given-names></name><name name-style="western"><surname>Golovatch</surname><given-names>SI</given-names></name><name name-style="western"><surname>Panha</surname><given-names>S</given-names></name></person-group> (<year>2016</year>) <article-title>The millipede genus <italic><tp:taxon-name><tp:taxon-name-part taxon-name-part-type="genus">Tylopus</tp:taxon-name-part></tp:taxon-name></italic> Jeekel, 1968 (<tp:taxon-name><tp:taxon-name-part taxon-name-part-type="class">Diplopoda</tp:taxon-name-part></tp:taxon-name>, <tp:taxon-name><tp:taxon-name-part taxon-name-part-type="order">Polydesmida</tp:taxon-name-part></tp:taxon-name>, <tp:taxon-name><tp:taxon-name-part taxon-name-part-type="family">Paradoxosomatidae</tp:taxon-name-part></tp:taxon-name>), with a key and descriptions of eight new species from Indochina.</article-title><source>European Journal of Taxonomy</source><volume>195</volume>: <fpage>1</fpage>–<lpage>47</lpage>. <ext-link xlink:type="simple" ext-link-type="doi" xlink:href="10.5852/ejt.2016.195">https://doi.org/10.5852/ejt.2016.195</ext-link></mixed-citation></ref><ref id="B16"><mixed-citation xmlns:xlink="http://www.w3.org/1999/xlink" xlink:type="simple"><person-group><name name-style="western"><surname>Golovatch</surname><given-names>SI</given-names></name><name name-style="western"><surname>VandenSpiegel</surname><given-names>D</given-names></name><name name-style="western"><surname>Semenyuk</surname><given-names>II</given-names></name></person-group> (<year>2016</year>) <article-title>On several new or poorly-known Oriental <tp:taxon-name><tp:taxon-name-part taxon-name-part-type="family">Paradoxosomatidae</tp:taxon-name-part></tp:taxon-name> (<tp:taxon-name><tp:taxon-name-part taxon-name-part-type="class">Diplopoda</tp:taxon-name-part></tp:taxon-name>: <tp:taxon-name><tp:taxon-name-part taxon-name-part-type="order">Polydesmida</tp:taxon-name-part></tp:taxon-name>), XXI.</article-title><source><tp:taxon-name><tp:taxon-name-part taxon-name-part-type="phylum">Arthropoda</tp:taxon-name-part></tp:taxon-name> Selecta</source><volume>25</volume>(<issue>4</issue>): <fpage>335</fpage>–<lpage>354</lpage>. <ext-link xlink:type="simple" ext-link-type="uri" xlink:href="https://kmkjournals.com/upload/PDF/ArthropodaSelecta/25/25_4_335_354_Golovatch_et_al_for_Inet.pdf">https://kmkjournals.com/upload/PDF/ArthropodaSelecta/25/25_4_335_354_Golovatch_et_al_for_Inet.pdf</ext-link></mixed-citation></ref><ref id="B10"><mixed-citation xmlns:xlink="http://www.w3.org/1999/xlink" xlink:type="simple"><person-group><name name-style="western"><surname>Golovatch</surname><given-names>SI</given-names></name></person-group> (<year>2018</year>) <article-title>On several new or poorly-known Oriental <tp:taxon-name><tp:taxon-name-part taxon-name-part-type="family">Paradoxosomatidae</tp:taxon-name-part></tp:taxon-name> (<tp:taxon-name><tp:taxon-name-part taxon-name-part-type="class">Diplopoda</tp:taxon-name-part></tp:taxon-name>: <tp:taxon-name><tp:taxon-name-part taxon-name-part-type="order">Polydesmida</tp:taxon-name-part></tp:taxon-name>), XXV.</article-title><source><tp:taxon-name><tp:taxon-name-part taxon-name-part-type="phylum">Arthropoda</tp:taxon-name-part></tp:taxon-name> Selecta</source><volume>27</volume>(<issue>4</issue>): <fpage>261</fpage>–<lpage>277</lpage>. <ext-link xlink:type="simple" ext-link-type="uri" xlink:href="https://kmkjournals.com/upload/PDF/ArthropodaSelecta/27/27_4_261_277_Golovatch.pdf">https://kmkjournals.com/upload/PDF/ArthropodaSelecta/27/27_4_261_277_Golovatch.pdf</ext-link></mixed-citation></ref><ref id="B11"><mixed-citation xmlns:xlink="http://www.w3.org/1999/xlink" xlink:type="simple"><person-group><name name-style="western"><surname>Golovatch</surname><given-names>SI</given-names></name></person-group> (<year>2019</year>) <article-title>On several new or poorly-known Oriental <tp:taxon-name><tp:taxon-name-part taxon-name-part-type="family">Paradoxosomatidae</tp:taxon-name-part></tp:taxon-name> (<tp:taxon-name><tp:taxon-name-part taxon-name-part-type="class">Diplopoda</tp:taxon-name-part></tp:taxon-name>: <tp:taxon-name><tp:taxon-name-part taxon-name-part-type="order">Polydesmida</tp:taxon-name-part></tp:taxon-name>), XXVII.</article-title><source><tp:taxon-name><tp:taxon-name-part taxon-name-part-type="phylum">Arthropoda</tp:taxon-name-part></tp:taxon-name> Selecta</source><volume>28</volume>(<issue>4</issue>): <fpage>459</fpage>–<lpage>478</lpage>. <ext-link xlink:type="simple" ext-link-type="doi" xlink:href="10.15298/arthsel.28.4.01">https://doi.org/10.15298/arthsel.28.4.01</ext-link></mixed-citation></ref><ref id="B12"><mixed-citation xmlns:xlink="http://www.w3.org/1999/xlink" xlink:type="simple"><person-group><name name-style="western"><surname>Golovatch</surname><given-names>SI</given-names></name></person-group> (<year>2020</year>) <article-title>On several new or poorly-known Oriental <tp:taxon-name><tp:taxon-name-part taxon-name-part-type="family">Paradoxosomatidae</tp:taxon-name-part></tp:taxon-name> (<tp:taxon-name><tp:taxon-name-part taxon-name-part-type="class">Diplopoda</tp:taxon-name-part></tp:taxon-name>: <tp:taxon-name><tp:taxon-name-part taxon-name-part-type="order">Polydesmida</tp:taxon-name-part></tp:taxon-name>), XXVIII.</article-title><source><tp:taxon-name><tp:taxon-name-part taxon-name-part-type="phylum">Arthropoda</tp:taxon-name-part></tp:taxon-name> Selecta</source><volume>29</volume>(<issue>2</issue>): <fpage>161</fpage>–<lpage>172</lpage>. <ext-link xlink:type="simple" ext-link-type="doi" xlink:href="10.15298/arthsel.29.2.01">https://doi.org/10.15298/arthsel.29.2.01</ext-link></mixed-citation></ref><ref id="B15"><mixed-citation xmlns:xlink="http://www.w3.org/1999/xlink" xlink:type="simple"><person-group><name name-style="western"><surname>Golovatch</surname><given-names>SI</given-names></name><name name-style="western"><surname>Semenyuk</surname><given-names>II</given-names></name></person-group> (<year>2018</year>) <article-title>On several new or poorly-known Oriental <tp:taxon-name><tp:taxon-name-part taxon-name-part-type="family">Paradoxosomatidae</tp:taxon-name-part></tp:taxon-name> (<tp:taxon-name><tp:taxon-name-part taxon-name-part-type="class">Diplopoda</tp:taxon-name-part></tp:taxon-name>: <tp:taxon-name><tp:taxon-name-part taxon-name-part-type="order">Polydesmida</tp:taxon-name-part></tp:taxon-name>), XX.</article-title><source><tp:taxon-name><tp:taxon-name-part taxon-name-part-type="phylum">Arthropoda</tp:taxon-name-part></tp:taxon-name> Selecta</source><volume>27</volume>(<issue>3</issue>): <fpage>187</fpage>–<lpage>200</lpage>. <ext-link xlink:type="simple" ext-link-type="uri" xlink:href="https://kmkjournals.com/upload/PDF/ArthropodaSelecta/27/27_3_187_200_Golovatch_Semenyuk_for_Inet.pdf">https://kmkjournals.com/upload/PDF/ArthropodaSelecta/27/27_3_187_200_Golovatch_Semenyuk_for_Inet.pdf</ext-link></mixed-citation></ref><ref id="B14"><mixed-citation xmlns:xlink="http://www.w3.org/1999/xlink" xlink:type="simple"><person-group><name name-style="western"><surname>Golovatch</surname><given-names>SI</given-names></name><name name-style="western"><surname>Enghoff</surname><given-names>H</given-names></name></person-group> (<year>1993</year>) <article-title>Review of the millipede genus <italic><tp:taxon-name><tp:taxon-name-part taxon-name-part-type="genus">Tylopus</tp:taxon-name-part></tp:taxon-name></italic>, with descriptions of new species from Thailand (<tp:taxon-name><tp:taxon-name-part taxon-name-part-type="class">Diplopoda</tp:taxon-name-part></tp:taxon-name>, <tp:taxon-name><tp:taxon-name-part taxon-name-part-type="order">Polydesmida</tp:taxon-name-part></tp:taxon-name>, <tp:taxon-name><tp:taxon-name-part taxon-name-part-type="family">Paradoxosomatidae</tp:taxon-name-part></tp:taxon-name>).</article-title><source>Steenstrupia</source><volume>19</volume>(<issue>3</issue>): <fpage>85</fpage>–<lpage>125</lpage>.</mixed-citation></ref></ref-list></tp:taxon-treatment>
