# Supplementary material for: Two new species of the millipede genus Tylopus Jeekel, 1968 from Shan State, Myanmar (Diplopoda, Polydesmida, Paradoxosomatidae)
Source: Zookeys. 2021 May 28;1040:167–85. doi: 10.3897/zookeys.1040.66209 (PMC8178291; doi:10.3897/zookeys.1040.66209)
Supplement: XML Treatment for Tylopus sutchariti [file zookeys.1040.66209-treatment6.xml]

<!DOCTYPE tp:taxon-treatment
  PUBLIC "-//TaxonX//DTD Taxonomic Treatment Publishing DTD v0 20100105//EN" "tax-treatment-NSO.dtd">
<tp:taxon-treatment xmlns:tp="http://www.plazi.org/taxpub"><tp:treatment-meta><kwd-group><label>Taxon classification</label><kwd><named-content xmlns:xlink="http://www.w3.org/1999/xlink" content-type="kingdom">Animalia</named-content></kwd><kwd><named-content xmlns:xlink="http://www.w3.org/1999/xlink" content-type="order">Polydesmida</named-content></kwd><kwd><named-content xmlns:xlink="http://www.w3.org/1999/xlink" content-type="family">Paradoxosomatidae</named-content></kwd></kwd-group><mixed-citation publication-type="journal"><person-group><name><surname>Likhitrakarn</surname><given-names>Natdanai</given-names></name><name><surname>Golovatch</surname><given-names>Sergei I.</given-names></name><name><surname>Srisonchai</surname><given-names>Ruttapon</given-names></name><name><surname>Panha</surname><given-names>Somsak</given-names></name></person-group><article-title>Two new species of the millipede genus <italic><tp:taxon-name><tp:taxon-name-part taxon-name-part-type="genus" reg="Tylopus">Tylopus</tp:taxon-name-part></tp:taxon-name></italic> Jeekel, 1968 from Shan State, Myanmar (<tp:taxon-name><tp:taxon-name-part taxon-name-part-type="class">Diplopoda</tp:taxon-name-part></tp:taxon-name>, <tp:taxon-name><tp:taxon-name-part taxon-name-part-type="order">Polydesmida</tp:taxon-name-part></tp:taxon-name>, <tp:taxon-name><tp:taxon-name-part taxon-name-part-type="family">Paradoxosomatidae</tp:taxon-name-part></tp:taxon-name>)</article-title><source>Zookeys</source><day>28</day><month>5</month><year>2021</year><volume>1040</volume><fpage>167</fpage><lpage>185</lpage><pub-id pub-id-type="doi">10.3897/zookeys.1040.66209</pub-id></mixed-citation></tp:treatment-meta><tp:nomenclature><tp:taxon-name><object-id xmlns:xlink="http://www.w3.org/1999/xlink" content-type="arpha" xlink:type="simple">B4DFAF16-7488-5A80-AFDE-56D716EED2C4</object-id>
                <tp:taxon-name-part taxon-name-part-type="genus" reg="Tylopus">Tylopus</tp:taxon-name-part>
                <tp:taxon-name-part taxon-name-part-type="species" reg="sutchariti">sutchariti</tp:taxon-name-part>
                <object-id xmlns:xlink="http://www.w3.org/1999/xlink" content-type="zoobank" xlink:type="simple">http://zoobank.org/5385A3A0-C129-41F3-9A8C-C3910EF9178C</object-id>
              </tp:taxon-name><tp:taxon-status xmlns:xlink="http://www.w3.org/1999/xlink" xlink:type="simple">sp. nov.</tp:taxon-status><xref ref-type="fig" rid="F1">Figs 1B</xref><xref ref-type="fig" rid="F5">, 5</xref><xref ref-type="fig" rid="F6">, 6</xref><xref ref-type="fig" rid="F7">, 7</xref></tp:nomenclature><tp:treatment-sec sec-type="material" id="SECID0E12AE"><title>Material examined.</title><p><bold><italic>Holotype</italic>:</bold> Myanmar – <bold>Shan State</bold> • ♂; Taunggyi District, near Montawa Cave; elev. 1204 m; <named-content xmlns:xlink="http://www.w3.org/1999/xlink" content-type="dwc:verbatimCoordinates" xlink:type="simple"><named-content content-type="geo-json" specific-use="{&#34;type&#34;:&#34;Point&#34;,&#34;coordinates&#34;:[97.017611,20.754417]}" id="NCID0EK3AE" xlink:type="simple">20°45'15.9"N, 97°01'03.4"E</named-content></named-content>; 21 Sep. 2016; R. Srisonchai leg.; <abbrev xmlns:xlink="http://www.w3.org/1999/xlink" content-type="institution" xlink:title="Museum of Zoology, Chulalongkorn University" id="ABBRID0EP3AE" xlink:type="simple">CUMZ</abbrev>. <bold><italic>Paratype</italic></bold>: Myanmar – <bold>Shan State</bold> • 1 ♀; same collection data as holotype; <abbrev xmlns:xlink="http://www.w3.org/1999/xlink" content-type="institution" xlink:title="Museum of Zoology, Chulalongkorn University" id="ABBRID0EZ3AE" xlink:type="simple">CUMZ</abbrev>.</p></tp:treatment-sec><tp:treatment-sec sec-type="diagnosis" id="SECID0E53AE"><title>Diagnosis.</title><p>This new species comes to a dead end in couplet 5 in the latest key to <italic><tp:taxon-name><tp:taxon-name-part taxon-name-part-type="genus" reg="Tylopus">Tylopus</tp:taxon-name-part></tp:taxon-name></italic> species (<xref ref-type="bibr" rid="B23">Likhitrakarn et al. 2016</xref>), but it seems to be particularly similar to the later described and grossly sympatric <italic><tp:taxon-name><tp:taxon-name-part taxon-name-part-type="genus" reg="Tylopus">T.</tp:taxon-name-part> <tp:taxon-name-part taxon-name-part-type="species" reg="brehieri">brehieri</tp:taxon-name-part></tp:taxon-name></italic> Golovatch, VandenSpiegel &amp; Semenyuk, 2016, especially in its gonopod conformation. Both species compared come from Shan State, Myanmar (<xref ref-type="bibr" rid="B16">Golovatch et al. 2016</xref>), but <italic><tp:taxon-name><tp:taxon-name-part taxon-name-part-type="genus" reg="Tylopus">T.</tp:taxon-name-part> <tp:taxon-name-part taxon-name-part-type="species" reg="sutchariti">sutchariti</tp:taxon-name-part></tp:taxon-name></italic> sp. nov. differs in the presence of a small and triangular gonopod process <bold>h</bold> (vs. absent), and the large and subtrapeziform apicolateral lobe (<bold>l</bold>) with a smooth apical margin (Figs <xref ref-type="fig" rid="F6">6B, D</xref>, <xref ref-type="fig" rid="F7">7B</xref>) (vs. a subtriangular <bold>l</bold> with an apically rugose and denticulate margin), as well as the pleurosternal carinae being complete crests with a caudal tooth clearly visible until segments 16 (♂) or 13 (♀), thereafter missing (Fig. <xref ref-type="fig" rid="F5">5B, D, E</xref>) (vs. visible until segment 10), while the sternal lobe between ♂ coxae 4 is deeply notched (Fig. <xref ref-type="fig" rid="F5">5H, I</xref>) (vs. prominent and subquadrate).</p><fig id="F5" position="float" orientation="portrait"><object-id xmlns:xlink="http://www.w3.org/1999/xlink" content-type="doi" xlink:type="simple">10.3897/zookeys.1040.66209.figure5</object-id><object-id xmlns:xlink="http://www.w3.org/1999/xlink" content-type="arpha" xlink:type="simple">9ACAF257-C4DC-5403-AEFA-F4ADE23AB194</object-id><label>Figure 5.</label><caption><p><italic><tp:taxon-name><tp:taxon-name-part taxon-name-part-type="genus" reg="Tylopus">Tylopus</tp:taxon-name-part> <tp:taxon-name-part taxon-name-part-type="species" reg="sutchariti">sutchariti</tp:taxon-name-part></tp:taxon-name></italic> sp. nov., ♂ holotype (<abbrev xmlns:xlink="http://www.w3.org/1999/xlink" content-type="institution" xlink:title="Museum of Zoology, Chulalongkorn University" id="ABBRID0ES6AE" xlink:type="simple">CUMZ</abbrev>) <bold>A, B</bold> anterior part of body, dorsal and lateral views, respectively <bold>C, D</bold> segments 10 and 11, dorsal and lateral views, respectively <bold>E–G</bold> posterior part of body, lateral, subdorsal and subventral views, respectively <bold>H, I</bold> sternal cones between coxae 4, subcaudal and sublateral views, respectively.</p></caption><graphic xmlns:xlink="http://www.w3.org/1999/xlink" xlink:href="zookeys-1040-167-g005.jpg" position="float" orientation="portrait" xlink:type="simple" id="oo_549198.jpg"><uri content-type="original_file" xlink:type="simple">https://binary.pensoft.net/fig/549198</uri></graphic></fig></tp:treatment-sec><tp:treatment-sec sec-type="description" id="SECID0EFAAG"><title>Description.</title><p>Length 24.1 (♂) or 22.5 mm (♀), width of midbody pro- and metazona 1.8 and 2.7 mm (♂) or 2.2 and 2.6 mm (♀), respectively.</p><p>Colouration of live animals dark brown (Fig. <xref ref-type="fig" rid="F1">1B</xref>); venter and legs brown; colouration of alcohol material after two years of preservation blackish, calluses of paraterga yellowish brown, head and antennae dark brown, venter and legs light yellowish, increasingly darker brown distally (Fig. <xref ref-type="fig" rid="F5">5</xref>).</p><p>Clypeolabral region and vertex sparsely setose, epicranial suture distinct. Antennae short (Figs <xref ref-type="fig" rid="F1">1B</xref>, <xref ref-type="fig" rid="F5">5B</xref>), reaching body segment 3 (♂) or surpassing body segment 2 (♀) when stretched dorsally. In width, head &lt; segment 3 &lt; 4 &lt; 5 &lt; collum &lt; segment 2 &lt; 6–17 (♂, ♀); thereafter body gently and gradually tapering. Collum with three transverse rows of strong setae: 3+3 anterior, 1+1 intermediate, and 3+3 posterior; a small lateral incision near midway; caudal corner of paraterga rounded, slightly declined ventrad, not surpassing rear tergal margin (Fig. <xref ref-type="fig" rid="F5">5B</xref>).</p><p>Tegument rather smooth and shining, prozonae very finely shagreened, metaterga smooth and finely rugulose; surface below paraterga finely microgranulate (Fig. <xref ref-type="fig" rid="F5">5A–F</xref>). Postcollum metaterga with two transverse rows of rather long setae: 2+2 in anterior and 2(3)+2(3) in posterior row, the latter often abraded, but then readily traceable as insertion points. Tergal setae long, strong, slender, about 1/3 metatergal length. Axial line visible only on metazonae.</p><p>Paraterga strongly developed (Fig. <xref ref-type="fig" rid="F5">5A–F</xref>), especially well so in ♂, set high, at upper 1/3 of midbody height, slightly upturned, but remaining below dorsum; anterior edge well-developed, mostly regularly rounded and narrowly bordered, continuous with callus; caudal corner narrowly rounded to fully pointed, extending increasingly past rear tergal margin, especially well so on segments 15–19; on segments 16–19, tips strongly curved mesad, posterior edge slightly oblique (Fig. <xref ref-type="fig" rid="F5">5A, C, F</xref>); paraterga very thin blunt blades in lateral view, a little thicker only on pore-bearing segments (Fig. <xref ref-type="fig" rid="F5">5D</xref>). Calluses on paraterga delimited by a sulcus both dorsally and ventrally. Paraterga 2 broad, horizontal, anterior edge angular, lateral edge with three evident incisions, one in anterior 1/3, middle one at midway, caudal incision near tip; anterior incision particularly evident. Paraterga 3 and 4 with two small incisions at lateral edge (Fig. <xref ref-type="fig" rid="F5">5A</xref>), one in anterior 1/3, the other at midway, anterior one also particularly evident. Following segments each with lateral edge showing an evident incision near front 1/3 (Fig. <xref ref-type="fig" rid="F5">5C</xref>). Ozopores evident, lateral, lying in an ovoid groove at about 1/3 metatergal length in front of posterior edge of metaterga (Fig. <xref ref-type="fig" rid="F5">5D</xref>). Transverse sulcus usually distinct (Fig. <xref ref-type="fig" rid="F5">5A, C, F</xref>), complete and visible on metaterga 5–18, deep, narrow, reaching bases of paraterga, line-shaped, clearly beaded at bottom. Stricture between pro- and metazonae wide, deep, clearly ribbed at bottom down to base of paraterga (Fig. <xref ref-type="fig" rid="F5">5A, C, F</xref>). Pleurosternal carinae complete crests on segment 2–4 (Fig. <xref ref-type="fig" rid="F5">5B</xref>), with anteriorly bulged crests and a sharp denticle caudally on segments 5–8 (♂, ♀), thereafter increasingly reduced and broken, remaining only a small sharp caudal tooth until segment 16 (♂) or 13 (♀), thereafter missing (Fig. <xref ref-type="fig" rid="F5">5B, D, E</xref>). Epiproct (Fig. <xref ref-type="fig" rid="F5">5E–G</xref>) conical, flattened dorsoventrally, subtruncate, with two evident apical papillae directed caudally, both pointed at tip; pre-apical papillae evident, lying close to tip. Hypoproct roundly subtrapeziform (Fig. <xref ref-type="fig" rid="F5">5G</xref>), small setiferous knobs at caudal edge well-separated and evident.</p><p>Sterna densely setose, without modifications (Fig. <xref ref-type="fig" rid="F5">5G</xref>); cross-impressions shallow; a deeply notched sternal lobe between ♂ coxae 4 (Fig. <xref ref-type="fig" rid="F5">5H, I</xref>). Legs long and slender, midbody ones ca 1.4–1.5 (♂) or 1.1–1.2 (♀) as long as body height; ♂ legs of segments 4–17 with prefemora distinctly swollen laterally; ♂ legs of segments 2–16 each with femur, postfemur, tibia and tarsus with particularly dense setae and carrying ventral microgranulations (Fig. <xref ref-type="fig" rid="F7">7C</xref>), tarsal brushes absent.</p><p>Gonopods (Figs <xref ref-type="fig" rid="F6">6</xref>, <xref ref-type="fig" rid="F7">7A, B</xref>) complex; coxa slightly curved caudad, sparsely setose distoventrally. Prefemorite as usual, densely setose, about 1/2 as long as femorite + “postfemoral” part. Femorite rather stout, suberect, expanded distad, showing a distinct mesal groove/hollow (<bold>g</bold>) and a prominent, rounded, dorso-apical lobe (<bold>m</bold>), apicolateral lobe (<bold>l</bold>) large, subtrapeziform, with a smooth apical margin, mostly delimited at base by a transverse sulcus, with process <bold>h</bold> short and triangular; process (<bold>z</bold>) rather short and simple, narrowly rounded at tip. Solenophore (<bold>sph</bold>) typically coiled, lamellar, expanded apically into a subtruncate lobe, almost fully sheathing a similarly long, flagelliform solenomere, with only its tip (<bold>sl</bold>) being exposed.</p><fig id="F6" position="float" orientation="portrait"><object-id xmlns:xlink="http://www.w3.org/1999/xlink" content-type="doi" xlink:type="simple">10.3897/zookeys.1040.66209.figure6</object-id><object-id xmlns:xlink="http://www.w3.org/1999/xlink" content-type="arpha" xlink:type="simple">23A874AF-9F20-5298-95B2-6EFF36D54396</object-id><label>Figure 6.</label><caption><p><italic><tp:taxon-name><tp:taxon-name-part taxon-name-part-type="genus" reg="Tylopus">Tylopus</tp:taxon-name-part> <tp:taxon-name-part taxon-name-part-type="species" reg="sutchariti">sutchariti</tp:taxon-name-part></tp:taxon-name></italic> sp. nov., ♂ holotype (<abbrev xmlns:xlink="http://www.w3.org/1999/xlink" content-type="institution" xlink:title="Museum of Zoology, Chulalongkorn University" id="ABBRID0ETEAG" xlink:type="simple">CUMZ</abbrev>), left gonopod <bold>A, B</bold> mesal and lateral views, respectively <bold>C–F</bold> distal part, submesal, sublateral, suboral and subcaudal views, respectively. Scale bars: 0.2 mm.</p></caption><graphic xmlns:xlink="http://www.w3.org/1999/xlink" xlink:href="zookeys-1040-167-g006.jpg" position="float" orientation="portrait" xlink:type="simple" id="oo_549199.jpg"><uri content-type="original_file" xlink:type="simple">https://binary.pensoft.net/fig/549199</uri></graphic></fig></tp:treatment-sec><tp:treatment-sec sec-type="Name" id="SECID0EBFAG"><title>Name.</title><p>To honour Dr. Chirasak Sutcharit, Professor at the Department of Biology of the Chulalongkorn University, Bangkok, who participated in collecting the type series.</p><fig id="F7" position="float" orientation="portrait"><object-id xmlns:xlink="http://www.w3.org/1999/xlink" content-type="doi" xlink:type="simple">10.3897/zookeys.1040.66209.figure7</object-id><object-id xmlns:xlink="http://www.w3.org/1999/xlink" content-type="arpha" xlink:type="simple">213467F8-7B54-5064-A965-892F54122F18</object-id><label>Figure 7.</label><caption><p><italic><tp:taxon-name><tp:taxon-name-part taxon-name-part-type="genus" reg="Tylopus">Tylopus</tp:taxon-name-part> <tp:taxon-name-part taxon-name-part-type="species" reg="sutchariti">sutchariti</tp:taxon-name-part></tp:taxon-name></italic> sp. nov., ♂ holotype (<abbrev xmlns:xlink="http://www.w3.org/1999/xlink" content-type="institution" xlink:title="Museum of Zoology, Chulalongkorn University" id="ABBRID0EZFAG" xlink:type="simple">CUMZ</abbrev>) <bold>A, B</bold> left gonopod, mesal and lateral views, respectively <bold>C</bold> leg of segment 10. Abbreviations: <bold>g</bold> mesal groove/hollow of femorite, <bold>h</bold> short and triangular process of femorite, <bold>l</bold> apicolateral lobe of femorite, <bold>m</bold> dorsoapical lobe of femorite, <bold>sl</bold> tip of solenomere, <bold>sph</bold> solenophore, <bold>z</bold> short and simple process of femorite. Scale bars: 0.5 mm.</p></caption><graphic xmlns:xlink="http://www.w3.org/1999/xlink" xlink:href="zookeys-1040-167-g007.jpg" position="float" orientation="portrait" xlink:type="simple" id="oo_549200.jpg"><uri content-type="original_file" xlink:type="simple">https://binary.pensoft.net/fig/549200</uri></graphic></fig><fig id="F8" position="float" orientation="portrait"><object-id xmlns:xlink="http://www.w3.org/1999/xlink" content-type="doi" xlink:type="simple">10.3897/zookeys.1040.66209.figure8</object-id><object-id xmlns:xlink="http://www.w3.org/1999/xlink" content-type="arpha" xlink:type="simple">7B927482-D4A7-5654-930C-B2E0EC74CB74</object-id><label>Figure 8.</label><caption><p>Gonopod structure of <italic><tp:taxon-name><tp:taxon-name-part taxon-name-part-type="genus" reg="Tylopus">Tylopus</tp:taxon-name-part> <tp:taxon-name-part taxon-name-part-type="species" reg="rugosus">rugosus</tp:taxon-name-part></tp:taxon-name></italic> Golovatch &amp; Enghoff, 1993, ♂ holotype, left gonopod <bold>A–C</bold> mesal, lateral and dorsal views, respectively. Abbreviations: <bold>h</bold> strong hook-shaped process of femorite, <bold>l</bold> apicolateral lobe of femorite, <bold>z</bold> serrate process of femorite. Scale bar: 0.5 mm (after <xref ref-type="bibr" rid="B14">Golovatch and Enghoff 1993</xref>).</p></caption><graphic xmlns:xlink="http://www.w3.org/1999/xlink" xlink:href="zookeys-1040-167-g008.jpg" position="float" orientation="portrait" xlink:type="simple" id="oo_549201.jpg"><uri content-type="original_file" xlink:type="simple">https://binary.pensoft.net/fig/549201</uri></graphic></fig></tp:treatment-sec><tp:treatment-sec sec-type="remarks" id="SECID0EZHAG"><title>Remark.</title><p>Both new species described here have been found to occur syntopically (Fig. <xref ref-type="fig" rid="F9">9</xref>).</p><fig id="F9" position="float" orientation="portrait"><object-id xmlns:xlink="http://www.w3.org/1999/xlink" content-type="doi" xlink:type="simple">10.3897/zookeys.1040.66209.figure9</object-id><object-id xmlns:xlink="http://www.w3.org/1999/xlink" content-type="arpha" xlink:type="simple">630AAADC-0594-59A3-9283-97E818DBA403</object-id><label>Figure 9.</label><caption><p>Distributions of <italic><tp:taxon-name><tp:taxon-name-part taxon-name-part-type="genus" reg="Tylopus">Tylopus</tp:taxon-name-part></tp:taxon-name></italic> species recorded from Myanmar. Pink circle: <italic><tp:taxon-name><tp:taxon-name-part taxon-name-part-type="genus" reg="Tylopus">T.</tp:taxon-name-part> <tp:taxon-name-part taxon-name-part-type="species" reg="brehieri">brehieri</tp:taxon-name-part></tp:taxon-name></italic> Golovatch, VandenSpiegel &amp; Semenyuk, 2016; Red Asterisk: <italic><tp:taxon-name><tp:taxon-name-part taxon-name-part-type="genus" reg="Tylopus">T.</tp:taxon-name-part> <tp:taxon-name-part taxon-name-part-type="species" reg="punctus">punctus</tp:taxon-name-part></tp:taxon-name></italic> Likhitrakarn, Golovatch &amp; Panha, 2016; Yellow inverted triangle: <italic><tp:taxon-name><tp:taxon-name-part taxon-name-part-type="genus" reg="Tylopus">T.</tp:taxon-name-part> <tp:taxon-name-part taxon-name-part-type="species" reg="monticola">monticola</tp:taxon-name-part></tp:taxon-name></italic> sp. nov.; Blue square: <italic><tp:taxon-name><tp:taxon-name-part taxon-name-part-type="genus" reg="Tylopus">T.</tp:taxon-name-part> <tp:taxon-name-part taxon-name-part-type="species" reg="sutchariti">sutchariti</tp:taxon-name-part></tp:taxon-name></italic> sp. nov. and <italic><tp:taxon-name><tp:taxon-name-part taxon-name-part-type="genus" reg="Tylopus">T.</tp:taxon-name-part> <tp:taxon-name-part taxon-name-part-type="species" reg="monticola">monticola</tp:taxon-name-part></tp:taxon-name></italic> sp. nov.; Orange diamond: <italic><tp:taxon-name><tp:taxon-name-part taxon-name-part-type="genus" reg="Tylopus">T.</tp:taxon-name-part> <tp:taxon-name-part taxon-name-part-type="species" reg="silvestris">silvestris</tp:taxon-name-part></tp:taxon-name></italic> (Pocock, 1895); Green triangle: <italic><tp:taxon-name><tp:taxon-name-part taxon-name-part-type="genus" reg="Tylopus">T.</tp:taxon-name-part> <tp:taxon-name-part taxon-name-part-type="species" reg="doriae">doriae</tp:taxon-name-part></tp:taxon-name></italic> (Pocock, 1895).</p></caption><graphic xmlns:xlink="http://www.w3.org/1999/xlink" xlink:href="zookeys-1040-167-g009.jpg" position="float" orientation="portrait" xlink:type="simple" id="oo_549202.jpg"><uri content-type="original_file" xlink:type="simple">https://binary.pensoft.net/fig/549202</uri></graphic></fig></tp:treatment-sec><tp:treatment-sec><!--Section generated to contain objects referenced in tp:taxon-treatment.--><fig id="F1" position="float" orientation="portrait"><object-id xmlns:xlink="http://www.w3.org/1999/xlink" content-type="doi" xlink:type="simple">10.3897/zookeys.1040.66209.figure1</object-id><object-id xmlns:xlink="http://www.w3.org/1999/xlink" content-type="arpha" xlink:type="simple">C2D99405-9B38-54DF-B4BD-493DB22D7876</object-id><label>Figure 1.</label><caption><p>Habitus, live colouration <bold>A</bold><italic><tp:taxon-name><tp:taxon-name-part taxon-name-part-type="genus" reg="Tylopus">Tylopus</tp:taxon-name-part> <tp:taxon-name-part taxon-name-part-type="species" reg="monticola">monticola</tp:taxon-name-part></tp:taxon-name></italic> sp. nov., ♂ paratype (<abbrev xmlns:xlink="http://www.w3.org/1999/xlink" content-type="institution" xlink:title="Museum of Zoology, Chulalongkorn University" id="ABBRID0EKRAE" xlink:type="simple">CUMZ</abbrev>) <bold>B</bold><italic><tp:taxon-name><tp:taxon-name-part taxon-name-part-type="genus" reg="Tylopus">Tylopus</tp:taxon-name-part> <tp:taxon-name-part taxon-name-part-type="species" reg="sutchariti">sutchariti</tp:taxon-name-part></tp:taxon-name></italic> sp. nov., ♂ holotype (<abbrev xmlns:xlink="http://www.w3.org/1999/xlink" content-type="institution" xlink:title="Museum of Zoology, Chulalongkorn University" id="ABBRID0E3RAE" xlink:type="simple">CUMZ</abbrev>). Scale bars: 1 cm.</p></caption><graphic xmlns:xlink="http://www.w3.org/1999/xlink" xlink:href="zookeys-1040-167-g001.jpg" position="float" orientation="portrait" xlink:type="simple" id="oo_549194.jpg"><uri content-type="original_file" xlink:type="simple">https://binary.pensoft.net/fig/549194</uri></graphic></fig></tp:treatment-sec><ref-list><ref id="B23"><mixed-citation xmlns:xlink="http://www.w3.org/1999/xlink" xlink:type="simple"><person-group><name name-style="western"><surname>Likhitrakarn</surname><given-names>N</given-names></name><name name-style="western"><surname>Golovatch</surname><given-names>SI</given-names></name><name name-style="western"><surname>Panha</surname><given-names>S</given-names></name></person-group> (<year>2016</year>) <article-title>The millipede genus <italic><tp:taxon-name><tp:taxon-name-part taxon-name-part-type="genus">Tylopus</tp:taxon-name-part></tp:taxon-name></italic> Jeekel, 1968 (<tp:taxon-name><tp:taxon-name-part taxon-name-part-type="class">Diplopoda</tp:taxon-name-part></tp:taxon-name>, <tp:taxon-name><tp:taxon-name-part taxon-name-part-type="order">Polydesmida</tp:taxon-name-part></tp:taxon-name>, <tp:taxon-name><tp:taxon-name-part taxon-name-part-type="family">Paradoxosomatidae</tp:taxon-name-part></tp:taxon-name>), with a key and descriptions of eight new species from Indochina.</article-title><source>European Journal of Taxonomy</source><volume>195</volume>: <fpage>1</fpage>–<lpage>47</lpage>. <ext-link xlink:type="simple" ext-link-type="doi" xlink:href="10.5852/ejt.2016.195">https://doi.org/10.5852/ejt.2016.195</ext-link></mixed-citation></ref><ref id="B16"><mixed-citation xmlns:xlink="http://www.w3.org/1999/xlink" xlink:type="simple"><person-group><name name-style="western"><surname>Golovatch</surname><given-names>SI</given-names></name><name name-style="western"><surname>VandenSpiegel</surname><given-names>D</given-names></name><name name-style="western"><surname>Semenyuk</surname><given-names>II</given-names></name></person-group> (<year>2016</year>) <article-title>On several new or poorly-known Oriental <tp:taxon-name><tp:taxon-name-part taxon-name-part-type="family">Paradoxosomatidae</tp:taxon-name-part></tp:taxon-name> (<tp:taxon-name><tp:taxon-name-part taxon-name-part-type="class">Diplopoda</tp:taxon-name-part></tp:taxon-name>: <tp:taxon-name><tp:taxon-name-part taxon-name-part-type="order">Polydesmida</tp:taxon-name-part></tp:taxon-name>), XXI.</article-title><source><tp:taxon-name><tp:taxon-name-part taxon-name-part-type="phylum">Arthropoda</tp:taxon-name-part></tp:taxon-name> Selecta</source><volume>25</volume>(<issue>4</issue>): <fpage>335</fpage>–<lpage>354</lpage>. <ext-link xlink:type="simple" ext-link-type="uri" xlink:href="https://kmkjournals.com/upload/PDF/ArthropodaSelecta/25/25_4_335_354_Golovatch_et_al_for_Inet.pdf">https://kmkjournals.com/upload/PDF/ArthropodaSelecta/25/25_4_335_354_Golovatch_et_al_for_Inet.pdf</ext-link></mixed-citation></ref><ref id="B14"><mixed-citation xmlns:xlink="http://www.w3.org/1999/xlink" xlink:type="simple"><person-group><name name-style="western"><surname>Golovatch</surname><given-names>SI</given-names></name><name name-style="western"><surname>Enghoff</surname><given-names>H</given-names></name></person-group> (<year>1993</year>) <article-title>Review of the millipede genus <italic><tp:taxon-name><tp:taxon-name-part taxon-name-part-type="genus">Tylopus</tp:taxon-name-part></tp:taxon-name></italic>, with descriptions of new species from Thailand (<tp:taxon-name><tp:taxon-name-part taxon-name-part-type="class">Diplopoda</tp:taxon-name-part></tp:taxon-name>, <tp:taxon-name><tp:taxon-name-part taxon-name-part-type="order">Polydesmida</tp:taxon-name-part></tp:taxon-name>, <tp:taxon-name><tp:taxon-name-part taxon-name-part-type="family">Paradoxosomatidae</tp:taxon-name-part></tp:taxon-name>).</article-title><source>Steenstrupia</source><volume>19</volume>(<issue>3</issue>): <fpage>85</fpage>–<lpage>125</lpage>.</mixed-citation></ref></ref-list></tp:taxon-treatment>
